# Supplementary material for: Network Dynamics Caused by Genomic Alteration Determine the Therapeutic Response to FGFR Inhibitors for Lung Cancer
Source: Biomolecules. 2022 Aug 29;12(9):1197. doi: 10.3390/biom12091197 (PMC9496101; doi:10.3390/biom12091197)
Supplement: Supplementary file 1 [file biomolecules-12-01197-s001.zip]

Archive with 1 entries (1 files):
- biomolecules-1833218-supplementary.pdf
